# Supplementary material for: Drug Repurposing for Influenza Virus Polymerase Acidic (PA) Endonuclease Inhibitor
Source: Molecules. 2021 Dec 2;26(23):7326. doi: 10.3390/molecules26237326 (PMC8659148; doi:10.3390/molecules26237326)
Supplement: Supplementary file 1 [file molecules-26-07326-s001.zip]

Archive with 1 entries (1 files):
- molecules-1468825-supplementary.pdf
